# Supplementary material for: Awareness, Experiences, and Attitudes Toward Preprints Among Medical Academics: Convergent Mixed Methods Study
Source: JMIRx Med. 2026 Apr 17;7:e78139. doi: 10.2196/78139 (PMC13093874; doi:10.2196/78139)
Supplement: Multimedia Appendix 2 [file xmed-v7-e78139-s002.xlsx]

## Sheet: Preprint policies of Turkish jo
Biomedical Journals	Rank	Journal Impact Factor (2-year)	WoS Categories	JCI Quartile	Preprint policy	Preprint policy 2025	APC	APC 2025
JOURNAL OF CLINICAL RESEARCH IN PEDIATRIC ENDOCRINOLOGY	9	1.9	ENDOCRINOLOGY & METABOLISM;PEDIATRICS	Q3	1	1	3	1
EUROPEAN ENDODONTIC JOURNAL	23	1.8	DENTISTRY, ORAL SURGERY & MEDICINE	Q3	1	1	1	1
NOROPSIKIYATRI ARSIVI-ARCHIVES OF NEUROPSYCHIATRY	31	1.1	CLINICAL NEUROLOGY	Q4	1	1	1	1
TURKISH JOURNAL OF PHYSICAL MEDICINE AND REHABILITATION	31	1.3	REHABILITATION	Q3	1	1	2	1
JOINT DISEASES AND RELATED SURGERY	34	1.6	ORTHOPEDICS;SURGERY	Q3	1	1	1	1
TURKISH JOURNAL OF ORTHODONTICS	34	1.1	DENTISTRY, ORAL SURGERY & MEDICINE	Q4	1	1	2	1
NORTHERN CLINICS OF ISTANBUL	43	1	MEDICINE, GENERAL & INTERNAL	Q3	1	1	2	1
TURK PSIKIYATRI DERGISI	43	0.9	PSYCHIATRY	Q4	1	1	1	1
EURASIAN JOURNAL OF MEDICINE AND ONCOLOGY	51	2.5	MEDICINE, GENERAL & INTERNAL;ONCOLOGY	Q2	1	1	2	1
ULUSAL TRAVMA VE ACIL CERRAHI DERGISI-TURKISH JOURNAL OF TRAUMA & EMERGENCY SURGERY	51	1.1	EMERGENCY MEDICINE	Q3	1	1	1	1
TURKIYE ENTOMOLOJI DERGISI-TURKISH JOURNAL OF ENTOMOLOGY	71	0.8	ENTOMOLOGY	Q3	1	1	1	1
TURK ONKOLOJI DERGISI-TURKISH JOURNAL OF ONCOLOGY	147	0.3	ONCOLOGY	Q4	1	1	1	1
CYPRUS TURKISH JOURNAL OF PSYCHIATRY AND PSYCHOLOGY	241	n/a	n/a	n/a	1	1	1	1
TURKISH JOURNAL OF GERIATRICS-TURK GERIATRI DERGISI	147	0.3	GERIATRICS & GERONTOLOGY;GERONTOLOGY	Q4	1	2	1	1
JOURNAL OF SPORTS SCIENCE AND MEDICINE	3	3.2	SPORT SCIENCES	Q1	2	2	1	1
ACTA ORTHOPAEDICA ET TRAUMATOLOGICA TURCICA	23	1		Q3	1	3	1	1
TURKISH JOURNAL OF BIOCHEMISTRY-TURK BIYOKIMYA DERGISI	84	0.7	BIOCHEMISTRY & MOLECULAR BIOLOGY	Q4	1	3	1	1
JOURNAL OF CLINICAL OBSTETRICS AND GYNECOLOGY	241	0.1	OBSTETRICS & GYNECOLOGY	Q4	1	3	2	1
EUROPEAN JOURNAL OF RHEUMATOLOGY	5	1.9	RHEUMATOLOGY	Q3	3	3	2	1
DIAGNOSTIC AND INTERVENTIONAL RADIOLOGY	6	2.1	RADIOLOGY, NUCLEAR MEDICINE & MEDICAL IMAGING	Q3	3	3	1	1
TURKISH JOURNAL OF GASTROENTEROLOGY	17	1.2	GASTROENTEROLOGY & HEPATOLOGY	Q4	3	3	1	1
ARCHIVES OF RHEUMATOLOGY	34	1.1	RHEUMATOLOGY	Q4	3	3	1	1
PSYCHIATRY AND CLINICAL PSYCHOPHARMACOLOGY	43	0.7	PHARMACOLOGY & PHARMACY;PSYCHIATRY	Q4	3	3	1	1
TURKISH JOURNAL OF UROLOGY	43	1.3	UROLOGY & NEPHROLOGY	Q4	3	3	2	1
ALPHA PSYCHIATRY	99	0.7	PSYCHIATRY	Q4	3	3	1	1
ENT UPDATES	170	0.1	OTORHINOLARYNGOLOGY	Q4	3	3	2	1
TURKISH JOURNAL OF HEMATOLOGY	12	2.6	HEMATOLOGY	Q4	1	1	2	2
TURKISH JOURNAL OF PHARMACEUTICAL SCIENCES	14	1.7	PHARMACOLOGY & PHARMACY	Q4	1	1	2	2
TURKISH JOURNAL OF BIOLOGY	21	2.2	BIOLOGY	Q3	1	1	2	2
TURKISH JOURNAL OF MEDICAL SCIENCES	21	2.3	MEDICINE, GENERAL & INTERNAL	Q2	1	1	2	2
ANATOLIAN JOURNAL OF CARDIOLOGY	26	1.3	CARDIAC & CARDIOVASCULAR SYSTEMS	Q3	1	1	2	2
TURKISH JOURNAL OF OBSTETRICS AND GYNECOLOGY	34	1.1	OBSTETRICS & GYNECOLOGY	Q4	1	1	2	2
EUROPEAN ORAL RESEARCH	51	1	DENTISTRY, ORAL SURGERY & MEDICINE	Q3	1	1	2	2
JOURNAL OF PSYCHIATRIC NURSING	51	0.5	PSYCHIATRY	Q4	1	1	3	2
MOLECULAR IMAGING AND RADIONUCLIDE THERAPY	51	0.9	RADIOLOGY, NUCLEAR MEDICINE & MEDICAL IMAGING	Q4	1	1	2	2
TURKISH JOURNAL OF PATHOLOGY	51	1	PATHOLOGY	Q4	1	1	2	2
AGRI-THE JOURNAL OF THE TURKISH SOCIETY OF ALGOLOGY	71	0.6	MEDICINE, GENERAL & INTERNAL	Q3	1	1	2	2
JOURNAL OF RESEARCH IN PHARMACY	71	0.8	PHARMACOLOGY & PHARMACY	Q4	1	1	2	2
MEDICAL BULLETIN OF SISLI ETFAL HOSPITAL	71	1.2	MEDICINE, GENERAL & INTERNAL	Q3	1	1	2	2
TURKISH JOURNAL OF ANAESTHESIOLOGY AND REANIMATION	71	0.5	ANESTHESIOLOGY	Q4	1	1	1	2
HEPATOLOGY FORUM	84	0.8	GASTROENTEROLOGY & HEPATOLOGY	Q4	1	1	2	2
KAFKAS UNIVERSITESI VETERINER FAKULTESI DERGISI	84	0.7	VETERINARY SCIENCES	Q3	1	1	2	2
TURKISH JOURNAL OF PHYSIOTHERAPY REHABILITATION-TURK FIZYOTERAPI VE REHABILITASYON DERGISI	84	1.2	REHABILITATION	Q4	1	1	2	2
TURKISH JOURNAL OF VETERINARY & ANIMAL SCIENCES	99	0.6	VETERINARY SCIENCES	Q4	1	1	2	2
ANKARA UNIVERSITESI VETERINER FAKULTESI DERGISI	106	0.7	VETERINARY SCIENCES	Q4	1	1	2	2
ISTANBUL JOURNAL OF PHARMACY	106	0.4	PHARMACOLOGY & PHARMACY	Q4	1	1	2	2
KLINIK PSIKIYATRI DERGISI-TURKISH JOURNAL OF CLINICAL PSYCHIATRY	106	0.8	PSYCHIATRY	Q4	1	1	2	2
TURKISH JOURNAL OF IMMUNOLOGY	106	1.2	IMMUNOLOGY	Q4	1	1	2	2
CUKUROVA MEDICAL JOURNAL	120	0.2	MEDICINE, GENERAL & INTERNAL	Q4	1	1	2	2
JOURNAL OF TURKISH SLEEP MEDICINE-TURK UYKU TIBBI DERGISI	120	0.6	CLINICAL NEUROLOGY	Q4	1	1	2	2
BEZMIALEM SCIENCE	132	0.3	MEDICINE, GENERAL & INTERNAL	Q4	1	1	2	2
CLINICAL AND EXPERIMENTAL HEALTH SCIENCES	147	0.2	MEDICINE, RESEARCH & EXPERIMENTAL	Q4	1	1	2	2
ERCIYES MEDICAL JOURNAL	147	0.4	MEDICINE, GENERAL & INTERNAL	Q4	1	1	2	2
EUROPEAN JOURNAL OF THERAPEUTICS	147	0.3	MEDICINE, GENERAL & INTERNAL	Q4	1	1	2	2
JOURNAL OF BASIC AND CLINICAL HEALTH SCIENCES	147	0.2	HEALTH CARE SCIENCES & SERVICES	Q4	1	1	2	2
JOURNAL OF PEDIATRIC RESEARCH	147	0.3	PEDIATRICS	Q4	1	1	2	2
KLIMIK JOURNAL	147	0.3	MEDICINE, GENERAL & INTERNAL	Q4	1	1	2	2
MEANDROS MEDICAL AND DENTAL JOURNAL	147	0.3	MEDICINE, GENERAL & INTERNAL	Q3	1	1	2	2
TURKDERM-TURKISH ARCHIVES OF DERMATOLOGY AND VENEROLOGY	147	0.2	DERMATOLOGY	Q4	1	1	2	2
TURKISH JOURNAL OF PLASTIC SURGERY	147	0.1	SURGERY	Q4	1	1	2	2
EURASIAN JOURNAL OF EMERGENCY MEDICINE	170	0.2	EMERGENCY MEDICINE	Q4	1	1	2	2
EURASIAN JOURNAL OF PULMONOLOGY	170	0.2	RESPIRATORY SYSTEM	Q4	1	1	2	2
HASEKI TIP BULTENI-MEDICAL BULLETIN OF HASEKI	170	0.3	MEDICINE, GENERAL & INTERNAL	Q4	1	1	2	2
JOURNAL OF UROLOGICAL SURGERY	170	0.3	UROLOGY & NEPHROLOGY	Q4	1	1	2	2
KONURALP TIP DERGISI	170	0.2	MEDICINE, GENERAL & INTERNAL	Q4	1	1	2	2
MARMARA MEDICAL JOURNAL	170	0.2	MEDICINE, GENERAL & INTERNAL	Q4	1	1	2	2
MEDICAL JOURNAL OF BAKIRKOY	170	0.2	MEDICINE, GENERAL & INTERNAL	Q4	1	1	2	2
MEDITERRANEAN JOURNAL OF INFECTION MICROBES AND ANTIMICROBIALS	170	0.2	INFECTIOUS DISEASES	Q4	1	1	2	2
TURK OSTEOPOROZ DERGISI-TURKISH JOURNAL OF OSTEOPOROSIS	170	0.1	RHEUMATOLOGY	Q4	1	1	2	2
TURKISH JOURNAL OF INTENSIVE CARE-TURK YOGUN BAKIM DERGISI	170	0.1	CRITICAL CARE MEDICINE	Q4	1	1	2	2
ANNALS OF CLINICAL AND ANALYTICAL MEDICINE	196	0.1	MEDICINE, GENERAL & INTERNAL	Q4	1	1	2	2
FLORA INFEKSIYON HASTALIKLARI VE KLINIK MIKROBIYOLOJI DERGISI	196	0.2	MICROBIOLOGY	Q4	1	1	2	2
GAZI MEDICAL JOURNAL	196	0.1	MEDICINE, GENERAL & INTERNAL	Q4	1	1	2	2
GUNCEL PEDIATRI-JOURNAL OF CURRENT PEDIATRICS	196	0.1	PEDIATRICS	Q4	1	1	2	2
ISTANBUL MEDICAL JOURNAL	196	0.1	MEDICINE, GENERAL & INTERNAL	Q4	1	1	2	2
IZMIR DR BEHCET UZ COCUK HASTANESI DERGISI	196	0.1	MEDICINE, GENERAL & INTERNAL	Q4	1	1	2	2
JOURNAL OF ACADEMIC RESEARCH IN MEDICINE-JAREM	196	0.2	MEDICINE, GENERAL & INTERNAL	Q4	1	1	2	2
JOURNAL OF EMERGENCY MEDICINE CASE REPORTS	196	0.1	EMERGENCY MEDICINE	Q4	1	1	2	2
JOURNAL OF ISTANBUL FACULTY OF MEDICINE-ISTANBUL TIP FAKULTESI DERGISI	196	0.1	MEDICINE, GENERAL & INTERNAL	Q4	1	1	2	2
JOURNAL OF PEDIATRIC INFECTION	196	0.1	PEDIATRICS	Q4	1	1	2	2
NOBEL MEDICUS	196	0	MEDICINE, GENERAL & INTERNAL	Q4	1	1	2	2
UROONKOLOJI BULTENI-BULLETIN OF UROONCOLOGY	196	0.2	ONCOLOGY	Q4	1	1	2	2
VIRAL HEPATIT DERGISI-VIRAL HEPATITIS JOURNAL	196	0.1	MEDICINE, GENERAL & INTERNAL	Q4	1	1	2	2
JOURNAL OF CRITICAL & INTENSIVE CARE	237	0	CRITICAL CARE MEDICINE	Q4	1	1	2	2
EUROPEAN JOURNAL OF GERIATRICS AND GERONTOLOGY	241	n/a	n/a	n/a	1	1	2	2
INFECTIOUS DISEASES AND CLINICAL MICROBIOLOGY	241	n/a	n/a		1	1	2	2
JOURNAL OF PEDIATRIC EMERGENCY AND INTENSIVE CARE MEDICINE	241	n/a	n/a	n/a	1	1	2	2
MEDENIYET MEDICAL JOURNAL	241	n/a	n/a	n/a	1	1	2	2
JOURNAL OF THE TURKISH-GERMAN GYNECOLOGICAL ASSOCIATION	31	1.4	OBSTETRICS & GYNECOLOGY	Q3	2	2	2	2
DUSUNEN ADAM-JOURNAL OF PSYCHIATRY AND NEUROLOGICAL SCIENCES	61	1	PSYCHIATRY	Q4	1	3	2	2
TURKISH JOURNAL OF PEDIATRICS	84	0.7	PEDIATRICS	Q4	1	3	2	2
TURK KARDIYOLOJI DERNEGI ARSIVI-ARCHIVES OF THE TURKISH SOCIETY OF CARDIOLOGY	99	0.8	CARDIAC & CARDIOVASCULAR SYSTEMS	Q4	1	3	2	2
BALKAN MEDICAL JOURNAL	6	3	MEDICINE, GENERAL & INTERNAL	Q2	3	3	2	2
EURASIAN JOURNAL OF MEDICINE	17	1.5	MEDICINE, GENERAL & INTERNAL	Q2	3	3	2	2
TURK PEDIATRI ARSIVI-TURKISH ARCHIVES OF PEDIATRICS	26	1.5	PEDIATRICS	Q4	3	3	2	2
JOURNAL OF INTERNATIONAL ADVANCED OTOLOGY	34	1	OTORHINOLARYNGOLOGY	Q3	3	3	2	2
TURK OFTALMOLOJI DERGISI-TURKISH JOURNAL OF OPHTHALMOLOGY	34	1.1	OPHTHALMOLOGY	Q4	3	3	2	2
TURKISH ARCHIVES OF OTORHINOLARYNGOLOGY	43	0.6	OTORHINOLARYNGOLOGY	Q4	3	3	2	2
ADDICTA-THE TURKISH JOURNAL ON ADDICTIONS	51	0.9	SUBSTANCE ABUSE	Q4	3	3	2	2
FLORENCE NIGHTINGALE JOURNAL OF NURSING	61	0.9	NURSING	Q4	3	3	2	2
TURKISH THORACIC JOURNAL	61	0.9	RESPIRATORY SYSTEM	Q4	3	3	2	2
TURK GOGUS KALP DAMAR CERRAHISI DERGISI-TURKISH JOURNAL OF THORACIC AND CARDIOVASCULAR SURGERY	120	0.6	SURGERY		3	3	no information found	2
TURKISH JOURNAL OF NEUROLOGY	120	0.3	CLINICAL NEUROLOGY	Q4	3	3	2	2
ACTA VETERINARIA EURASIA	132	0.4	VETERINARY SCIENCES	Q4	3	3	2	2
ASTIM ALLERJI IMMUNOLOJI	147	0.2	ALLERGY	Q4	3	3	2	2
CYPRUS JOURNAL OF MEDICAL SCIENCES	147	0.3	MEDICINE, RESEARCH & EXPERIMENTAL	Q4	3	3	1	2
EPILEPSI	170	0.2	CLINICAL NEUROLOGY	Q4	3	3	2	2
TURKISH JOURNAL OF ENDOCRINOLOGY AND METABOLISM	170	0.2	ENDOCRINOLOGY & METABOLISM	Q4	3	3	2	2
TURKISH JOURNAL OF NEPHROLOGY	170	0.2	UROLOGY & NEPHROLOGY	Q4	3	3	2	2
ASTHMA ALLERGY IMMUNOLOGY	241	n/a	n/a	n/a	3	3	2	2
TURKISH NEUROSURGERY	61	0.8	CLINICAL NEUROLOGY;SURGERY	Q4	1	1	3	3
EUROPEAN JOURNAL OF BREAST HEALTH	12	1.6	ONCOLOGY	Q4	3	3	3	3
EXPERIMENTAL AND CLINICAL TRANSPLANTATION	71	0.9	TRANSPLANTATION	Q4	1	1	no information found	no information found
TUBERKULOZ VE TORAKS-TUBERCULOSIS AND THORAX	71	1.1	RESPIRATORY SYSTEM	Q4	1	1	no information found	no information found
MIKROBIYOLOJI BULTENI	84	1	MICROBIOLOGY	Q4	1	1	no information found	no information found
TURKISH JOURNAL OF SURGERY	84	0.6	SURGERY	Q4	1	1	no information found	no information found
PSYCHIATRY AND BEHAVIORAL SCIENCES	132	0.4	PSYCHIATRY	Q4	1	1	2	no information found
UHOD-ULUSLARARASI HEMATOLOJI-ONKOLOJI DERGISI	132	0.6	ONCOLOGY	Q4	1	1	no information found	no information found
Non-biomedical Journals	Rank	Journal Impact Factor (2-year)	WoS Categories	JCI Quartile	Preprint policy	APC
ENGINEERING SCIENCE AND TECHNOLOGY-AN INTERNATIONAL JOURNAL-JESTECH	1	5.7	ENGINEERING, MULTIDISCIPLINARY	Q1	3	3
ATMOSPHERIC POLLUTION RESEARCH	2	4.5	ENVIRONMENTAL SCIENCES	Q2	1	3
JOURNAL OF LANGUAGE TEACHING AND LEARNING	3	3.6	EDUCATION & EDUCATIONAL RESEARCH	Q4	1	no information found
ANATOLIA-INTERNATIONAL JOURNAL OF TOURISM AND HOSPITALITY RESEARCH	6	2.6	HOSPITALITY, LEISURE, SPORT & TOURISM	Q2	3	3
TURKISH JOURNAL OF AGRICULTURE AND FORESTRY	9	2.9	AGRONOMY	Q1	1	2
CENTRAL BANK REVIEW	11	2.8	ECONOMICS	Q2	1	2
TURKISH ONLINE JOURNAL OF DISTANCE EDUCATION	14	1.9	EDUCATION & EDUCATIONAL RESEARCH	Q2	3	2
NEW PERSPECTIVES ON TURKEY	14	1.2	SOCIAL SCIENCES, INTERDISCIPLINARY	Q2	3	3
INTERNATIONAL JOURNAL OF ENGINEERING AND GEOSCIENCES	17	1.9	ENGINEERING, GEOLOGICAL	Q3	1	2
RECORDS OF NATURAL PRODUCTS	17	1.9	CHEMISTRY, APPLIED;CHEMISTRY, MEDICINAL;PLANT SCIENCES	Q2	1	1
ADVANCES IN HOSPITALITY AND TOURISM RESEARCH-AHTR	23	1.7	HOSPITALITY, LEISURE, SPORT & TOURISM	Q3	1	2
ALL AZIMUTH-A JOURNAL OF FOREIGN POLICY AND PEACE	26	1	INTERNATIONAL RELATIONS	Q3	1	2
INTERNATIONAL JOURNAL OF EDUCATION IN MATHEMATICS SCIENCE AND TECHNOLOGY	26	1.3	EDUCATION, SCIENTIFIC DISCIPLINES	Q3	1	2
TURKISH JOURNAL OF BOTANY	26	1.8	PLANT SCIENCES	Q3	1	2
EURASIAN JOURNAL OF APPLIED LINGUISTICS	34	1.9	LINGUISTICS	Q2	1	1
TURKISH JOURNAL OF FISHERIES AND AQUATIC SCIENCES	34	1.3	FISHERIES;MARINE & FRESHWATER BIOLOGY	Q3	1	2
TURKISH JOURNAL OF CHEMISTRY	34	1.4	CHEMISTRY, MULTIDISCIPLINARY;ENGINEERING, CHEMICAL	Q3	1	2
TURKISH JOURNAL OF FIELD CROPS	43	0.8	AGRONOMY	Q3	1	2
INTERNATIONAL JOURNAL OF RENEWABLE ENERGY RESEARCH	43	1	ENERGY & FUELS	Q4	3	1
JOURNAL OF THERMAL ENGINEERING	51	1.1	THERMODYNAMICS	Q4	1	2
TURKISH JOURNAL OF EARTH SCIENCES	51	1	GEOSCIENCES, MULTIDISCIPLINARY	Q4	1	2
ORGANIC COMMUNICATIONS	51	1.7	CHEMISTRY, ORGANIC	Q3	1	1
INTERNATIONAL JOURNAL OF ASSESSMENT TOOLS IN EDUCATION	61	0.9	EDUCATION & EDUCATIONAL RESEARCH	Q3	1	2
EURASIAN JOURNAL OF EDUCATIONAL RESEARCH	61	0.9	EDUCATION & EDUCATIONAL RESEARCH	Q3	1	1
TEKNIK DERGI	61	1.3	ENGINEERING, CIVIL	Q4	1	2
TURKISH JOURNAL OF ELECTRICAL ENGINEERING AND COMPUTER SCIENCES	61	1.1	COMPUTER SCIENCE, ARTIFICIAL INTELLIGENCE;ENGINEERING, ELECTRICAL & ELECTRONIC	Q4	1	2
JOURNAL OF CHEMICAL METROLOGY	61	1.3	CHEMISTRY, ANALYTICAL	Q4	1	2
TRAKYA UNIVERSITY JOURNAL OF NATURAL SCIENCES	61	0.7	MULTIDISCIPLINARY SCIENCES	Q3	1	2
JOURNAL OF THE FACULTY OF ENGINEERING AND ARCHITECTURE OF GAZI UNIVERSITY	71	1.1	ENGINEERING, MULTIDISCIPLINARY	Q3	1	2
HACETTEPE JOURNAL OF MATHEMATICS AND STATISTICS	71	0.8	MATHEMATICS;STATISTICS & PROBABILITY	Q2	1	2
INSIGHT TURKEY	71	0.7	POLITICAL SCIENCE	Q4	1	no information found
JOURNAL OF AGRICULTURAL SCIENCES-TARIM BILIMLERI DERGISI	71	0.9	AGRICULTURE, MULTIDISCIPLINARY	Q3	3	1
TURKISH JOURNAL OF PHYSICS	71	2.1	PHYSICS, MULTIDISCIPLINARY	Q3	1	2
TURKISH JOURNAL OF MATHEMATICS	71	1	MATHEMATICS	Q2	1	2
COMMUNICATIONS FACULTY OF SCIENCES UNIVERSITY OF ANKARA-SERIES A1 MATHEMATICS AND STATISTICS	84	0.9	MATHEMATICS	Q3	1	2
TURKISH JOURNAL OF EDUCATION	84	1.2	EDUCATION & EDUCATIONAL RESEARCH	Q3	1	2
ELECTRICA	84	0.9	ENGINEERING, ELECTRICAL & ELECTRONIC	Q4	3	2
ONLINE JOURNAL OF COMMUNICATION AND MEDIA TECHNOLOGIES	84	2	COMMUNICATION	Q2	1	1
INTERNATIONAL JOURNAL OF THERMODYNAMICS	84	0.8	THERMODYNAMICS	Q4	1	2
EGITIM VE BILIM-EDUCATION AND SCIENCE	84	0.5	EDUCATION & EDUCATIONAL RESEARCH	Q3	1	2
ULUSLARARASI ILISKILER-INTERNATIONAL RELATIONS	84	1	INTERNATIONAL RELATIONS	Q4	1	2
TURKISH JOURNAL OF ZOOLOGY	84	1	ZOOLOGY	Q3	1	2
PEGEM EGITIM VE OGRETIM DERGISI	99	0.9	EDUCATION & EDUCATIONAL RESEARCH	Q3	1	2
JOURNAL OF MEASUREMENT AND EVALUATION IN EDUCATION AND PSYCHOLOGY-EPOD	99	0.5	PSYCHOLOGY, EDUCATIONAL	Q4	1	2
GAZI UNIVERSITY JOURNAL OF SCIENCE	99	0.9	MULTIDISCIPLINARY SCIENCES	Q3	1	2
AQUATIC SCIENCES AND ENGINEERING	99	0.7	MARINE & FRESHWATER BIOLOGY	Q4	1	2
ANKARA UNIVERSITESI EGITIM BILIMLERI FAKULTESI OZEL EGITIM DERGISI-ANKARA UNIVERSITY FACULTY OF EDUCATIONAL SCIENCES JOURNAL OF SPECIAL EDUCATION	106	0.4	EDUCATION, SPECIAL	Q4	1	2
ISI BILIMI VE TEKNIGI DERGISI-JOURNAL OF THERMAL SCIENCE AND TECHNOLOGY	106	0.5	ENGINEERING, MECHANICAL;THERMODYNAMICS	Q4	1	2
SIGMA JOURNAL OF ENGINEERING AND NATURAL SCIENCES-SIGMA MUHENDISLIK VE FEN BILIMLERI DERGISI	106	0.6	ENGINEERING, MULTIDISCIPLINARY	Q4	1	2
KASTAMONU UNIVERSITY JOURNAL OF FORESTRY FACULTY	106	0.5	FORESTRY	Q4	1	2
KSU TARIM VE DOGA DERGISI-KSU JOURNAL OF AGRICULTURE AND NATURE	106	0.5	AGRICULTURE, MULTIDISCIPLINARY	Q4	1	2
BULLETIN OF THE MINERAL RESEARCH AND EXPLORATION	106	0.5	GEOSCIENCES, MULTIDISCIPLINARY	Q4	1	2
TEKSTIL VE KONFEKSIYON	106	0.6	MATERIALS SCIENCE, TEXTILES	Q4	1	1
JOURNAL OF TEKIRDAG AGRICULTURE FACULTY-TEKIRDAG ZIRAAT FAKULTESI DERGISI	106	0.6	AGRICULTURE, MULTIDISCIPLINARY	Q3	1	2
INTERNATIONAL ELECTRONIC JOURNAL OF GEOMETRY	106	0.7	MATHEMATICS	Q3	1	2
FORESTIST	120	0.4	FORESTRY	Q4	3	2
YUKSEKOGRETIM DERGISI	120	0.6	EDUCATION & EDUCATIONAL RESEARCH	Q4	1	2
ESKISEHIR OSMANGAZI UNIVERSITESI IIBF DERGISI-ESKISEHIR OSMANGAZI UNIVERSITY JOURNAL OF ECONOMICS AND ADMINISTRATIVE SCIENCES	120	0.5	ECONOMICS	Q4	1	1
HACETTEPE UNIVERSITESI EGITIM FAKULTESI DERGISI-HACETTEPE UNIVERSITY JOURNAL OF EDUCATION	120	0.4	EDUCATION & EDUCATIONAL RESEARCH	Q4	1	2
PAMUKKALE UNIVERSITY JOURNAL OF ENGINEERING SCIENCES-PAMUKKALE UNIVERSITESI MUHENDISLIK BILIMLERI DERGISI	120	0.4	ENGINEERING, MULTIDISCIPLINARY	Q4	1	2
JOURNAL OF EDUCATION AND FUTURE-EGITIM VE GELECEK DERGISI	120	0.4	EDUCATION & EDUCATIONAL RESEARCH	Q4	1	2
JOURNAL OF POLYTECHNIC-POLITEKNIK DERGISI	120	0.6	ENGINEERING, MULTIDISCIPLINARY	Q4	1	2
JOURNAL OF THE ENTOMOLOGICAL RESEARCH SOCIETY	120	0.4	ENTOMOLOGY	Q4	1	2
TURKIYE JEOLOJI BULTENI-GEOLOGICAL BULLETIN OF TURKEY	132	0.3	GEOSCIENCES, MULTIDISCIPLINARY	Q4	1	2
INTERNATIONAL ELECTRONIC JOURNAL OF ALGEBRA	132	0.6	MATHEMATICS	Q4	1	2
CUKUROVA UNIVERSITY FACULTY OF EDUCATION JOURNAL	132	0.3	EDUCATION & EDUCATIONAL RESEARCH	Q4	1	2
TWMS JOURNAL OF APPLIED AND ENGINEERING MATHEMATICS	132	0.4	MATHEMATICS, APPLIED	Q4	1	2
ISTANBUL BUSINESS RESEARCH	132	0.4	BUSINESS, FINANCE	Q4	1	2
JOURNAL OF ECONOMY CULTURE AND SOCIETY	132	0.3	SOCIOLOGY	Q4	1	2
RESEARCH IN EDUCATIONAL ADMINISTRATION & LEADERSHIP	132	0.4	EDUCATION & EDUCATIONAL RESEARCH	Q4	1	2
ICONARP INTERNATIONAL JOURNAL OF ARCHITECTURE AND PLANNING	132	0.3	ARCHITECTURE	Q2	1	2
TURKISH JOURNAL OF ISLAMIC ECONOMICS-TUJISE	132	0.3	ECONOMICS	Q4	3	2
SU URUNLERI DERGISI	132	0.3	FISHERIES	Q4	1	2
TURK PSIKOLOJI DERGISI	132	0.2	PSYCHOLOGY;PSYCHOLOGY, MULTIDISCIPLINARY	Q4	1	2
TURKISH JOURNAL OF BUSINESS ETHICS	147	0.4	BUSINESS	Q4	3	2
EGE ACADEMIC REVIEW	147	0.4	ECONOMICS	Q4	1	2
JOURNAL OF GEOGRAPHY-COGRAFYA DERGISI	147	0.2	GEOGRAPHY	Q3	1	2
METU JOURNAL OF THE FACULTY OF ARCHITECTURE	147	0.2	ARCHITECTURE	Q3	1	no information found
PLANLAMA-PLANNING	147	0.2	REGIONAL & URBAN PLANNING	Q4	1	2
MEGARON	147	0.2	ARCHITECTURE	Q3	1	2
ISTANBUL UNIVERSITESI SOSYOLOJI DERGISI-ISTANBUL UNIVERSITY JOURNAL OF SOCIOLOGY	147	0.3	SOCIOLOGY	Q4	1	2
JOURNAL OF QUALITATIVE RESEARCH IN EDUCATION-EGITIMDE NITEL ARASTIRMALAR DERGISI	147	0.3	EDUCATION & EDUCATIONAL RESEARCH	Q4	1	2
ADALYA	147	0.2	ARCHAEOLOGY	Q4	1	2
STUDIES IN PSYCHOLOGY-PSIKOLOJI CALISMALARI DERGISI	147	0.3	PSYCHOLOGY, MULTIDISCIPLINARY	Q4	1	2
BELLETEN	170	0.2	ARCHAEOLOGY;HISTORY	Q4	1	2
BILIG	170	0.1	AREA STUDIES	Q4	1	2
LITERA-JOURNAL OF LANGUAGE LITERATURE AND CULTURE STUDIES	170	0.1	LANGUAGE & LINGUISTICS	Q4	1	2
OSMANLI ARASTIRMALARI-THE JOURNAL OF OTTOMAN STUDIES	170	0.1	ASIAN STUDIES;HISTORY	Q4	1	2
PAMUKKALE UNIVERSITESI EGITIM FAKULTESI DERGISI-PAMUKKALE UNIVERSITY JOURNAL OF EDUCATION	170	0.2	EDUCATION & EDUCATIONAL RESEARCH	Q4	1	2
CONNECTIST-ISTANBUL UNIVERSITY JOURNAL OF COMMUNICATION SCIENCES	170	0.2	COMMUNICATION	Q4	1	2
TURKISH POLICY QUARTERLY	170	0.1	POLITICAL SCIENCE	Q4	1	2
SAKARYA UNIVERSITESI ILAHIYAT FAKULTESI DERGISI-JOURNAL OF SAKARYA UNIVERSITY FACULTY OF THEOLOGY	170	0.1	RELIGION	Q4	1	2
NAZARIYAT-JOURNAL FOR THE HISTORY OF ISLAMIC PHILOSOPHY AND SCIENCES	170	0.3	RELIGION	Q2	3	2
HITIT THEOLOGY JOURNAL	170	0.2	RELIGION	Q2	1	2
MILLI FOLKLOR	170	0.2	FOLKLORE	Q3	1	1
OLBA	170	0.3	ARCHAEOLOGY	Q4	1	2
SIYASAL-JOURNAL OF POLITICAL SCIENCES	196	0.2	POLITICAL SCIENCE	Q4	1	2
SANAT TARIHI DERGISI-JOURNAL OF ART HISTORY	196	0.1	ART	Q3	1	2
SELCUK UNIVERSITESI EDEBIYAT FAKULTESI DERGISI-SELCUK UNIVERSITY JOURNAL OF FACULTY OF LETTERS	196	0.1	HUMANITIES, MULTIDISCIPLINARY	Q4	1	2
INSAN & TOPLUM-THE JOURNAL OF HUMANITY & SOCIETY	196	0.1	SOCIAL SCIENCES, INTERDISCIPLINARY	Q4	1	2
TARIH INCELEMELERI DERGISI	196	0.1	HISTORY	Q4	1	2
TURKIYE ILETISIM ARASTIRMALARI DERGISI-TURKISH REVIEW OF COMMUNICATION STUDIES	196	0.1	COMMUNICATION	Q4	1	2
MALIYE DERGISI	196	0.1	BUSINESS, FINANCE	Q4	1	2
JOURNAL OF MEHMET AKIF ERSOY UNIVERSITY ECONOMICS AND ADMINISTRATIVE SCIENCES FACULTY	196	0.2	ECONOMICS	Q4	1	1
TURKISH LIBRARIANSHIP	196	0.2	INFORMATION SCIENCE & LIBRARY SCIENCE	Q4	1	2
CUMHURIYET ILAHIYAT DERGISI-CUMHURIYET THEOLOGY JOURNAL	196	0	RELIGION	Q4	1	2
ANADOLU UNIVERSITESI SANAT & TASARIM DERGISI-ANADOLU UNIVERSITY JOURNAL OF ART & DESIGN	196	0.1	ART	Q4	1	2
PUBLIC AND PRIVATE INTERNATIONAL LAW BULLETIN	196	0.1	LAW	Q4	1	2
ILAHIYAT TETKIKLERI DERGISI-JOURNAL OF ILAHIYAT RESEARCHES	196	0.2	RELIGION	Q3	3	2
ART-SANAT	196	0.2	ART	Q2	1	2
DINBILIMLERI AKADEMIK ARASTIRMA DERGISI-JOURNAL OF ACADEMIC RESEARCH IN RELIGIOUS SCIENCES	196	0.1	RELIGION	Q4	1	2
GAZI AKADEMIK BAKIS-GAZI ACADEMIC VIEW	196	0.1	HUMANITIES, MULTIDISCIPLINARY	Q4	1	2
ISTANBUL HUKUK MECMUASI	196	0.1	LAW	Q4	1	2
SELCUK UNIVERSITESI TURKIYAT ARASTIRMALARI DERGISI-SELCUK UNIVERSITY JOURNAL OF STUDIES IN TURCOLOGY	196	0	HUMANITIES, MULTIDISCIPLINARY	Q4	1	2
BILIMNAME	196	0.1	RELIGION	Q4	1	1
JOURNAL OF PENAL LAW AND CRIMINOLOGY-CEZA HUKUKU VE KRIMINOLOJI DERGISI	196	0.1	CRIMINOLOGY & PENOLOGY	Q4	1	2
ILAHIYAT STUDIES-A JOURNAL ON ISLAMIC AND RELIGIOUS STUDIES	196	0.1	RELIGION	Q3	1	2
AMME IDARESI DERGISI	196	0	PUBLIC ADMINISTRATION	Q4	1	2
JOURNAL OF MOSAIC RESEARCH	196	0	ARCHAEOLOGY	Q4	1	2
ANKARA AVRUPA CALISMALARI DERGISI-ANKARA REVIEW OF EUROPEAN STUDIES	196	0.1	AREA STUDIES	Q4	1	2
BEYTULHIKME-AN INTERNATIONAL JOURNAL OF PHILOSOPHY	196	0	PHILOSOPHY	Q3	1	1
CTAD-CUMHURIYET TARIHI ARASTIRMALARI DERGISI	196	0.1	HISTORY	Q4	1	2
JOURNAL OF ORGANIZATIONAL BEHAVIOR RESEARCH	196	0.1	PSYCHOLOGY, APPLIED	Q4	3	1
ILEF DERGISI	237	0	COMMUNICATION	Q4	1	2
TURKISH JOURNAL OF HISTORY-TARIH DERGISI	237	0	HISTORY	Q4	1	2
STUDIEN ZUR DEUTSCHEN SPRACHE UND LITERATUR-ALMAN DILI VE EDEBIYATI DERGISI	237	0	LINGUISTICS	Q4	1	2
GEOMATIK	241	0.3	GEOSCIENCES, MULTIDISCIPLINARY;REMOTE SENSING	Q4	1	2
MUSICOLOGIST	241	0.2	MUSIC	Q2	1	2
JOURNAL OF ART HISTORY-SANAT TARIHI YILLIGI	241	0	ART;HISTORY	Q4	1	2
INTERNATIONAL JOURNAL OF OPTIMIZATION AND CONTROL-THEORIES & APPLICATIONS-IJOCTA	241	1.6	MATHEMATICS, APPLIED	Q2	3	2
TURKISH JOURNAL OF CIVIL ENGINEERING	241	n/a	n/a	n/a	1	2
ANADOLU ARASTIRMALARI-ANATOLIAN RESEARCH	241	0	ARCHAEOLOGY;HISTORY	Q4	1	2
INTERNATIONAL ELECTRONIC JOURNAL OF MATHEMATICS EDUCATION	241	0.6	EDUCATION & EDUCATIONAL RESEARCH;EDUCATION, SCIENTIFIC DISCIPLINES	Q4	1	1
TURK DILI VE EDEBIYATI DERGISI-JOURNAL OF TURKISH LANGUAGE AND LITERATURE	241	0	LANGUAGE & LINGUISTICS;LITERATURE	Q4	1	2
BALKAN ARASTIRMA ENSTITUSU DERGISI-JOURNAL OF BALKAN RESEARCH INSTITUTE-JBRI	241	n/a	AREA STUDIES	Q4	1	2
CONSTRUCTIVE MATHEMATICAL ANALYSIS	241	n/a	n/a	n/a	1	2
SOSYOEKONOMI	241	0.3	ECONOMICS	Q4	1	1
TARIH KULTUR VE SANAT ARASTIRMALARI DERGISI-JOURNAL OF HISTORY CULTURE AND ART RESEARCH	241	n/a	n/a	n/a	1	2
ALINTERI JOURNAL OF AGRICULTURE SCIENCES	241	n/a	AGRICULTURE, MULTIDISCIPLINARY	n/a	1	2
JOURNAL OF ETA MARITIME SCIENCE	241	0.9	ENGINEERING, MARINE;TRANSPORTATION;TRANSPORTATION SCIENCE & TECHNOLOGY	Q4	1	2
ISTANBUL IKTISAT DERGISI-ISTANBUL JOURNAL OF ECONOMICS	241	0.3	BUSINESS, FINANCE;ECONOMICS	Q4	1	2
RECENT PERIOD TURKISH STUDIES-YAKIN DONEM TURKIYE ARASTIRMALARI	241	0	AREA STUDIES;HISTORY	Q4	1	2
SIRNAK UNIVERSITY JOURNAL OF DIVINITY FACULTY	241	0.1	RELIGION	Q4	1	2
INTERNATIONAL JOURNAL OF EARLY CHILDHOOD SPECIAL EDUCATION	241	n/a	EDUCATION, SPECIAL	n/a	1	1
Notes • Export date of this data is February 2024 and April 2025 (2025 column). InCites dataset updated 2024-01-25 includes Web of Science content indexed through 2023-12-31. • Only journals originating from Türkiye are included. • Overlapped/matched journals are removed from list. • These journals were manually categorized into biomedical and non-biomedical fields based on their scope and publis…
